# Supplementary material for: Electrophysiological biomarkers and age characterize phenotypic heterogeneity among individuals with major depressive disorder
Source: Front Hum Neurosci. 2023 Jan 9;16:1055685. doi: 10.3389/fnhum.2022.1055685 (PMC9870293; doi:10.3389/fnhum.2022.1055685)
Supplement: Supplementary file 1 [file Table_1.xlsx]

## Sheet: Sheet2
	Standard						Target
	Fz			Pz			Fz			Pz
18-30 years	Pearson r	p	n	Pearson r	p	n	Pearson r	p	n	Pearson r	p	n
Age	0.07	0.1	498	0.08	0.08	498	0.14	<.001	462	0.089	0.05	493
MDD duration	-0.04	0.44	358	-0.02	0.69	358	-0.02	0.77	322	-0.02	0.68	353
HDRS	-0.03	0.52	498	0.02	0.74	498	0.11	0.02	462	0.14	<.001	493
SOFAS	-0.02	0.67	498	-0.03	0.52	498	-0.15	<.001	462	-0.16	<.001	493
QIDS	0.01	0.81	477	0.02	0.71	477	0.12	0.01	441	0.15	<.001	472
DASS Anxiety	0.02	0.61	473	0.08	0.09	473	0.08	0.08	437	0.13	<.001	468
DASS Depression	0.05	0.28	474	0.06	0.18	474	0.12	0.01	438	0.14	<.001	469
DASS Stress	0	0.97	473	0.05	0.33	473	0.08	0.11	437	0.11	0.02	468
BRISC Emotional Resilience	-0.04	0.43	476	-0.04	0.38	476	-0.12	0.01	440	-0.13	0.01	471
BRISC Negativity Bias	-0.02	0.62	474	-0.06	0.19	474	-0.1	0.04	438	-0.14	<.001	469
BRISC Social Skills	-0.01	0.03	480	-0.11	0.02	480	-0.15	<.001	444	-0.14	<.001	475
31-45 years
Age	0.03	0.54	344	-0.05	0.38	344	0.08	0.16	315	-0.07	0.2	340
MDD duration	0.07	0.24	259	0.09	0.17	259	0.04	0.57	232	0	0.98	257
HDRS	-0.03	0.55	344	-0.01	0.84	344	0.19	<.001	315	0.11	0.04	340
SOFAS	0.01	0.85	344	0.01	0.82	344	-0.21	<.001	315	-0.12	0.03	340
QIDS	-0.07	0.25	323	-0.03	0.56	323	0.12	0.04	296	0.06	0.28	321
DASS Anxiety	-0.05	0.34	318	-0.01	0.9	318	0.07	0.23	290	0.03	0.6	315
DASS Depression	-0.04	0.5	320	0	1	320	0.06	0.32	292	0.02	0.78	317
DASS Stress	-0.07	0.21	320	-0.02	0.75	320	0.09	0.13	291	0.05	0.43	316
BRISC Emotional Resilience	0.09	0.1	326	0.03	0.6	326	-0.1	0.08	298	-0.1	0.07	323
BRISC Negativity Bias	0.02	0.67	322	-0.03	0.61	322	-0.1	0.08	294	-0.05	0.42	319
BRISC Social Skills	0.03	0.58	326	0.05	0.34	326	-0.09	0.13	298	-0.05	0.37	323
46-65 years
Age	0.14	0.01	372	0.08	0.11	371	0.07	0.2	355	0.02	0.77	367
MDD duration	0.09	0.15	270	0.04	0.5	269	0.12	0.06	253	0.09	0.15	265
HDRS	0.09	0.1	372	0.11	0.03	371	0.11	0.04	355	0.15	0.01	367
SOFAS	-0.1	0.05	372	-0.1	0.05	371	-0.1	0.06	355	-0.112	0.03	367
QIDS	0.11	0.04	349	0.16	<.001	348	0.12	0.03	331	0.17	<.001	343
DASS Anxiety	0.15	0.01	346	0.15	<.001	345	0.06	0.26	329	0.08	0.15	341
DASS Depression	0.09	0.11	347	0.12	0.03	346	0.06	0.29	330	0.1	0.06	342
DASS Stress	0.16	<.001	347	0.14	0.01	346	0.13	0.02	330	0.11	0.04	342
BRISC Emotional Resilience	-0.07	0.17	351	-0.08	0.14	350	-0.09	0.1	334	-0.08	0.15	346
BRISC Negativity Bias	-0.13	0.02	349	-0.15	0.01	348	-0.1	0.07	332	-0.13	0.02	344
BRISC Social Skills	-0.05	0.35	351	-0.08	0.13	350	-0.01	0.88	334	-0.08	0.13	346
Combined
Age	0.11	<.001	1214	0.07	0.02	1213	0.09	<.001	1132	0.02	0.53	1200
MDD duration	0.09	0.01	887	0.06	0.06	886	0.08	0.02	807	0.04	0.22	875
HDRS	0.01	0.81	1214	0.04	0.18	1213	0.13	<.001	1132	0.13	<.001	1200
SOFAS	-0.04	0.17	1214	-0.04	0.14	1213	-0.15	<.001	1132	-0.13	<.001	1200
QIDS	0.02	0.51	1149	0.05	0.13	1148	0.12	<.001	1068	0.13	<.001	1136
DASS Anxiety	0.04	0.21	1137	0.08	0.01	1136	0.07	0.02	1056	0.09	<.001	1124
DASS Depression	0.04	0.22	1141	0.06	0.04	1140	0.09	0.01	1060	0.1	<.001	1128
DASS Stress	0.03	0.4	1140	0.05	0.07	1139	0.09	<.001	1058	0.09	<.001	1126
BRISC Emotional Resilience	0	0.97	1153	-0.03	0.36	1152	-0.1	<.001	1072	-0.1	<.001	1140
BRISC Negativity Bias	-0.04	0.22	1145	-0.07	0.01	1144	-0.1	<.001	1064	-0.11	<.001	1132
BRISC Social Skills	-0.05	0.09	1157	-0.06	0.04	1156	-0.09	<.001	1076	-0.1	<.001	1144
